# Supplementary material for: Anti-idiotypic antibodies elicit anti-HIV-1–specific B cell responses
Source: J Exp Med. 2019 Jul 25;216(10):2316–30. doi: 10.1084/jem.20190446 (PMC6780999; doi:10.1084/jem.20190446)
Supplement: Table S4 (Excel file) [file JEM_20190446_TableS4.xlsx]

## Sheet: Table 4 control-inj HCgl
Table S4. Ig light chain sequences from two single cell sorted control-injected 3BNC60 HCgl mice
IgL sequence information of single cells of two 3BNC60 HCgl mice injected with control iv1 Fab-2W1S nanoparticles. The table shows the numbers of sequences in clones and sequences that do not belong to a clone. Sequences belonging to the same clone are indicated by sharing the same color. IgL V and J germline gene usage and CDRL3 amino acid sequence and length in aa are indicated. See Fig. S2 A, …
Number of sequences	Ig germline V gene	Ig germline J gene	CDRL3 sequence (aa)	CDRL3 length (aa)
4	IGKV8-28*01	IGKJ2*01	QNDHSYPYT	9
	IGKV8-28*01	IGKJ2*01	QNDHSYPYT	9
	IGKV8-28*01	IGKJ2*01	QNDHSYPYT	9
	IGKV8-28*01	IGKJ2*01	QNDHSYPYT	9
2	IGKV6-23*01	IGKJ5*01	QQYSSYPLT	9
	IGKV6-23*01	IGKJ5*01	QQYSSYPXT	9
2	IGKV1-135*01	IGKJ1*01	WQGTHFPRT	9
	IGKV1-135*01	IGKJ1*01	WQGTHFPQT	9
2	IGKV6-23*01	IGKJ5*01	QQYNSYPLT	9
	IGKV6-23*01	IGKJ5*01	QQYSSYPLT	9
2	IGKV3-2*01	IGKJ2*01	QQSKEVPYT	9
	IGKV3-2*01	IGKJ2*01	QQSKEVPYT	9
2	IGKV10-96*01	IGKJ1*01	QQGNTLPWS	9
	IGKV10-96*01	IGKJ1*01	QQGNTLPWS	9
2	IGKV10-96*01	IGKJ4*01	QQGDTLPFT	9
	IGKV10-96*01	IGKJ4*01	QQGDTLSFT	9
2	IGKV1-110*01	IGKJ1*01	SQSTHVPWT	9
	IGKV1-110*01	IGKJ1*01	SQNTHVPWT	9
1	IGKV3-2*01	IGKJ2*01	QQSKEVPYT	9
1	IGKV3-4*01	IGKJ2*01	QQNNEDPYT	9
1	IGKV4-90*01	IGKJ5*01	QQRSSYPLT	9
1	IGKV10-96*01	IGKJ1*01	NRVIRFLGR	9
1	IGKV4-80*01	IGKJ2*01	HQWSSYPT	8
1	IGKV10-94*01	IGKJ4*01	QQYSKLPFT	9
1	IGKV8-21*01	IGKJ1*01	KQSYDLRT	8
1	IGKV4-74*01	IGKJ2*01	HQFHRSPPYT	10
1	IGKV3-2*01	IGKJ2*01	SKVRRFRTR	9
1	IGKV10-96*01	IGKJ1*01	QQGYTLPRT	9
1	IGKV3-12*01	IGKJ4*01	QHSRELPFT	9
1	IGKV3-1*01	IGKJ1*01	QQSRKVPWT	9
1	IGKV10-94*01	IGKJ1*01	QQYSKLPWT	9
1	IGKV4-57*01	IGKJ5*01	QQRSSYPLT	9
1	IGKV4-91*01	IGKJ4*01	QQGSSIFT	8
1	IGKV8-30*01	IGKJ1*01	QQYYSYPRT	9
1	IGKV4-63*01	IGKJ5*01	FQGSGYPLT	9
1	IGKV6-20*01	IGKJ5*01	GQSFSYPLT	9
1	IGKV1-117*01	IGKJ2*01	FQGSHVPYT	9
1	IGKV4-57*01	IGKJ2*01	QQRSSYPYT	9
1	IGKV10-94*01	IGKJ5*01	QQYSKLPLT	9
1	IGKV4-69*01	IGKJ2*01	HQRSSYT	7
1	IGKV9-124*01	IGKJ1*01	LQYAGYPRT	9
1	IGKV4-90*01	IGKJ1*01	QQRSSYPWT	9
1	IGKV6-20*01	IGKJ2*01	GQSYRYPYT	9
1	IGKV6-20*01	IGKJ5*01	GQSYTYPPT	9
1	IGKV4-53*01	IGKJ1*01	RQRSSYPFT	9
1	IGKV4-74*01	IGKJ2*01	HQYHRSHYT	9
1	IGKV3-3*01	IGKJ1*01	QQSIEDPRT	9
1	IGKV4-69*01	IGKJ2*01	HQRSSYT	7
