# Supplementary material for: Anti-idiotypic antibodies elicit anti-HIV-1–specific B cell responses
Source: J Exp Med. 2019 Jul 25;216(10):2316–30. doi: 10.1084/jem.20190446 (PMC6780999; doi:10.1084/jem.20190446)
Supplement: Table S5 (Excel file) [file JEM_20190446_TableS5.xlsx]

## Sheet: Table 5 iv8-inj HCgl
Table S5. Ig light chain sequences from two single cell sorted iv8 Fab-2W1S–injected 3BNC60 HCgl mice
BCR sequence data information of iv8 Fab-2W1S nanoparticle-injected 3BNC60 HCgl knock-in mice. IgL sequence information of single cells sorted from two 3BNC60 HCgl mice injected with iv8 Fab-2W1S nanoparticles. The table shows the numbers of sequences in clones and sequences that do not belong to a clone. Sequences belonging to the same clone are indicated by sharing the same color. IgL V and J g…
Number of sequences	Ig germline V gene	Ig germline J gene	CDRL3 sequence (aa)	CDRL3 length (aa)
4	IGKV10-96*01	IGKJ4*01	QQDNTL	6
	IGKV10-96*01	IGKJ4*01	QQGNTL	6
	IGKV10-96*01	IGKJ4*01	QQGNTL	6	Ab 1
	IGKV10-96*01	IGKJ4*01	QQGNTL	6
3	IGKV10-96*01	IGKJ1*01	QQGNTL	6
	IGKV10-96*01	IGKJ1*01	QQGNTL	6
	IGKV10-96*01	IGKJ1*01	QQGNTL	6	Ab 2
3	IGKV14-111*01	IGKJ5*01	LQYDEFPLT	9
	IGKV14-111*01	IGKJ5*01	LQYDEFPLT	9
	IGKV14-111*01	IGKJ5*01	LQYDEFPLT	9	Ab 3
2	IGKV8-28*01	IGKJ2*01	QNDHSSPYT	9
	IGKV8-28*01	IGKJ2*01	QNDHSYPYT	9
2	IGKV14-111*01	IGKJ4*01	LQYDEFPFT	9
	IGKV14-111*01	IGKJ4*01	LQYDEFPFT	9
2	IGKV10-96*01	IGKJ5*01	QQGNAL	6
	IGKV10-96*01	IGKJ5*01	QQGNTL	6	Ab 4
2	IGKV10-96*01	IGKJ2*01	QQGNTL	6	Ab 5
	IGKV10-96*01	IGKJ2*01	QQGNMV	6
1	IGKV4-86*01	IGKJ1*01	QQWNSPLGT	9
1	IGKV4-73*01	IGKJ4*01	QQWSSNPFT	9
1	IGKV6-23*01	IGKJ2*01	QQYSSYPYT	9
1	IGKV10-96*01	IGKJ1*01	QQGNRT	6
1	IGKV10-94*01	IGKJ1*01	QQYSKLPPT	9
1	IGKV1-110*01	IGKJ1*01	SQSTHVPWT	9
1	IGKV8-28*01	IGKJ2*01	QNDHSYPYT	9
1	IGKV8-21*01	IGKJ2*01	KQSYNLYT	8
1	IGKV3-12*01	IGKJ5*01	QHSRELPLT	9
1	IGKV1-117*01	IGKJ1*01	FQGSHVPPT	9
1	IGKV4-57*01	IGKJ5*01	QQRSSYPLT	9
1	IGKV4-72*01	IGKJ2*01	QQWSSDPPT	9
1	IGKV10-96*01	IGKJ1*01	QPGNTLPRT	9
1	IGKV3-2*01	IGKJ2*01	QQSKEVPYT	9
1	IGKV1-110*01	IGKJ1*01	SQSTHVPPT	9
1	IGKV4-72*01	IGKJ1*01	QQWSSNPWT	9
1	IGKV4-79*01	IGKJ5*01	HQWSSYPPT	9
1	IGKV6-15*01	IGKJ5*01	LQYNSYPLT	9
1	IGKV14-126*01	IGKJ1*01	YSMVRARGR	9
1	IGKV4-59*01	IGKJ2*01	QQWSNTPYT	9
1	IGKV14-111*01	IGKJ5*01	LQYDEFPLT	9
1	IGKV10-96*01	IGKJ2*01	QQGNTL	6
1	IGKV10-96*01	IGKJ2*01	QQSNSLPYT	9
1	IGKV8-21*01	IGKJ1*01	KQSYNLWT	8
1	IGKV10-94*01	IGKJ2*01	QQYSKLPYT	9
1	IGKV10-96*01	IGKJ2*01	QQGYTL	6
1	IGKV8-30*01	IGKJ4*01	QQYYSYPFT	9
