# Supplementary material for: Anti-idiotypic antibodies elicit anti-HIV-1–specific B cell responses
Source: J Exp Med. 2019 Jul 25;216(10):2316–30. doi: 10.1084/jem.20190446 (PMC6780999; doi:10.1084/jem.20190446)
Supplement: Table S6 (Excel file) [file JEM_20190446_TableS6.xlsx]

## Sheet: Table 6 HCmt naive bait 
Table S6. Ig light chain sequences from one single cell sorted naive 3BNC60 HCmt mouse
BCR sequence data information of HIV-1 Env binding naive B cells in a 3BNC60 HCmt knock-in mouse. IgL sequence information of single cells from one naive 3BNC60 HCmt knock-in mouse. The table shows the numbers of sequences in clones and sequences that do not belong to a clone. Sequences belonging to the same clone are indicated by sharing the same color. IgL V and J germline gene usage and CDRL3 …
Number of sequences	Ig germline V gene	Ig germline J gene	CDRL3 sequence (aa)	CDRL3 length (aa)
14	IGKV3-4*01	IGKJ1*01	QQSNEDPRT	9
	IGKV3-4*01	IGKJ1*01	QQSNEDPRT	9
	IGKV3-4*01	IGKJ1*01	QQSNEDPRT	9
	IGKV3-4*01	IGKJ1*01	QQSNEDPRT	9
	IGKV3-4*01	IGKJ1*01	QQSNEDPRT	9
	IGKV3-4*01	IGKJ1*01	QQSNEDPRT	9
	IGKV3-4*01	IGKJ1*01	QQSNEDPRT	9
	IGKV3-4*01	IGKJ1*01	QQSNEDPRT	9
	IGKV3-4*01	IGKJ1*01	QQSNEDPRT	9
	IGKV3-4*01	IGKJ1*01	QQSNEDPRT	9
	IGKV3-4*01	IGKJ1*01	QQSNEDPRT	9
	IGKV3-4*01	IGKJ1*01	QQSNEDPRT	9
	IGKV3-4*01	IGKJ1*01	QQSNEDPRT	9
	IGKV3-4*01	IGKJ1*01	QQSNEDPRT	9
8	IGKV4-80*01	IGKJ1*01	HQWSSWT	7
	IGKV4-80*01	IGKJ1*01	HQWSSWT	7
	IGKV4-80*01	IGKJ1*01	HQWSSWT	7
	IGKV4-80*01	IGKJ1*01	HQWSSWT	7
	IGKV4-80*01	IGKJ1*01	HQWSSWT	7
	IGKV4-80*01	IGKJ1*01	HQWSSWT	7
	IGKV4-80*01	IGKJ1*01	HQWSSWT	7
	IGKV4-80*01	IGKJ1*01	HQWSSWT	7
4	IGKV3-4*01	IGKJ2*01	QQSNEDT	7
	IGKV3-4*01	IGKJ2*01	QQSNEDT	7
	IGKV3-4*01	IGKJ2*01	QQSNEDT	7
	IGKV3-4*01	IGKJ2*01	QQSNEDT	7
4	IGKV10-96*01	IGKJ4*01	QQGNTLPFT	9
	IGKV10-96*01	IGKJ4*01	QQGNTLPFT	9
	IGKV10-96*01	IGKJ4*01	QQGNTLPFT	9
	IGKV10-96*01	IGKJ4*01	QQGNTLPFT	9
3	IGKV3-4*01	IGKJ1*01	QQSNEWT	7
	IGKV3-4*01	IGKJ1*01	QQSNEWT	7
	IGKV3-4*01	IGKJ1*01	QQSNEWT	7
2	IGKV3-4*01	IGKJ1*01	QQSNEET	7
	IGKV3-4*01	IGKJ1*01	QQSNEGT	7
2	IGKV10-96*01	IGKJ5*01	QQGNTLPLT	9
	IGKV10-96*01	IGKJ5*01	QQGNTLPLT	9
1	IGKV3-4*01	IGKJ4*01	QQSNEDPPMIGSGTK	15
1	IGKV3-4*01	IGKJ5*01	QQSNEVT	7
1	IGKV10-96*01	IGKJ2*01	QQGNTLPYT	9
1	IGKV3-4*01	IGKJ2*01	QQSNEYT	7
1	IGKV3-4*01	IGKJ4*01	QQST	4
1	IGKV3-4*01	IGKJ4*01	QQSNEDPQFT	10
1	IGKV10-94*01	IGKJ1*02	QQYTT	5
1	IGKV10-96*01	IGKJ1*01	QQGNTLPGT	9
1	IGKV3-4*01	IGKJ4*01	QQSNEVT	7
1	IGKV10-96*01	IGKJ5*01	QQGNTLPLT	9
1	IGKV3-4*01	IGKJ1*01	QQSNEDPWT	9
1	IGKV3-4*01	IGKJ1*01	QQSNEDQWT	9
1	IGKV3-4*01	IGKJ2*01	QQSNEDT	7
1	IGKV10-94*01	IGKJ4*01	QQYST	5
1	IGKV3-4*01	IGKJ4*01	QQSNEDR	7
1	IGKV4-80*01	IGKJ2*01	HQWSSYT	7
1	IGKV3-4*01	IGKJ2*01	QQSNEDPMYT	10
1	IGKV3-4*01	IGKJ1*01	QQREA	5
1	IGKV3-4*01	IGKJ4*01	QQSNEDT	7
1	IGKV3-4*01	IGKJ2*01	QQSNEDPYT	9
1	IGKV10-94*01	IGKJ2*01	QHQYT	5
1	IGKV4-68*01	IGKJ5*01	QQWSSNPLT	9
