# Supplementary material for: Anti-idiotypic antibodies elicit anti-HIV-1–specific B cell responses
Source: J Exp Med. 2019 Jul 25;216(10):2316–30. doi: 10.1084/jem.20190446 (PMC6780999; doi:10.1084/jem.20190446)
Supplement: Table S7 (Excel file) [file JEM_20190446_TableS7.xlsx]

## Sheet: Table 7 HCmt iv8-inj
Table S7. Ig light chain sequences from one single cell sorted iv8 Fab-2W1S–injected 3BNC60 HCmt mouse
BCR sequence data information of HIV-1 Env binding B cells in a 3BNC60 HCmt knock-in mouse after injection with iv8. IgL sequence information of single cells from two 3BNC60 HCmt knock-in mice injected with iv8 Fab-2W1S nanoparticles. The table shows the numbers of sequences in clones and sequences that do not belong to a clone. Sequences belonging to the same clone are indicated by sharing the s…
Number of sequences	Ig germline V gene	Ig germline J gene	CDRL3 sequence (aa)	CDRL3 length (aa)
28	IGKV10-94*01	IGKJ1*01	QQYST	5
	IGKV10-94*01	IGKJ1*01	QQYST	5
	IGKV10-94*01	IGKJ1*01	QQYST	5
	IGKV10-94*01	IGKJ1*01	QQYST	5
	IGKV10-94*01	IGKJ1*01	QQYST	5
	IGKV10-94*01	IGKJ1*01	QQYST	5
	IGKV10-94*01	IGKJ1*01	QQYST	5
	IGKV10-94*01	IGKJ1*01	QQYSA	5
	IGKV10-94*01	IGKJ1*01	QQYST	5
	IGKV10-94*01	IGKJ1*01	QQYST	5
	IGKV10-94*01	IGKJ1*01	QQYSA	5
	IGKV10-94*01	IGKJ1*01	QQYST	5
	IGKV10-94*01	IGKJ1*01	QQYST	5
	IGKV10-94*01	IGKJ1*01	QQYST	5
	IGKV10-94*01	IGKJ1*01	QQYST	5
	IGKV10-94*01	IGKJ1*01	QQYST	5
	IGKV10-94*01	IGKJ1*01	QQYST	5
	IGKV10-94*01	IGKJ1*01	QQYSA	5
	IGKV10-94*01	IGKJ1*01	QQYST	5
	IGKV10-94*01	IGKJ1*01	QQYST	5
	IGKV10-94*01	IGKJ1*01	QQYST	5
	IGKV10-94*01	IGKJ1*01	QQYSA	5
	IGKV10-94*01	IGKJ1*01	QQYST	5
	IGKV10-94*01	IGKJ1*01	QQYST	5	Ab 6
	IGKV10-94*01	IGKJ1*01	QQYST	5
	IGKV10-94*01	IGKJ1*01	QQYST	5
	IGKV10-94*01	IGKJ1*01	QQYST	5
	IGKV10-94*01	IGKJ1*01	QQYST	5
13	IGKV10-94*01	IGKJ4*01	QQYST	5
	IGKV10-94*01	IGKJ4*01	QQYST	5
	IGKV10-94*01	IGKJ4*01	QQYSA	5
	IGKV10-94*01	IGKJ4*01	QQYSA	5
	IGKV10-94*01	IGKJ4*01	QQYST	5
	IGKV10-94*01	IGKJ4*01	QQYST	5
	IGKV10-94*01	IGKJ4*01	QQYNT	5
	IGKV10-94*01	IGKJ4*01	QQYSA	5
	IGKV10-94*01	IGKJ4*01	QQYST	5
	IGKV10-94*01	IGKJ4*01	QQYST	5
	IGKV10-94*01	IGKJ4*01	QQYST	5
	IGKV10-94*01	IGKJ4*01	QQYGT	5	Ab 7
	IGKV10-94*01	IGKJ4*01	QQYNT	5
5	IGKV10-94*01	IGKJ4*01	QQYST	5
	IGKV10-94*01	IGKJ4*01	QQYST	5
	IGKV10-94*01	IGKJ4*01	QQYST	5
	IGKV10-94*01	IGKJ4*01	QQYST	5
	IGKV10-94*01	IGKJ4*01	QQYST	5
5	IGKV10-94*01	IGKJ2*01	QQYST	5
	IGKV10-94*01	IGKJ2*01	QQYST	5
	IGKV10-94*01	IGKJ2*01	QQYNT	5
	IGKV10-94*01	IGKJ2*01	QQYST	5	Ab 8
	IGKV10-94*01	IGKJ2*01	QQYST	5
4	IGKV10-94*01	IGKJ1*01	QQYSS	5
	IGKV10-94*01	IGKJ1*01	QQYSS	5	Ab 9
	IGKV10-94*01	IGKJ1*01	QQYSS	5
	IGKV10-94*01	IGKJ1*01	QQYSS	5
3	IGKV10-94*01	IGKJ2*01	QQYST	5
	IGKV10-94*01	IGKJ2*01	QQYST	5
	IGKV10-94*01	IGKJ2*01	QQYST	5
3	IGKV10-94*01	IGKJ5*01	QQYST	5	Ab 10
	IGKV10-94*01	IGKJ5*01	QQYSA	5
	IGKV10-94*01	IGKJ5*01	QQYST	5
2	IGKV10-94*01	IGKJ2*01	QQYSS	5
	IGKV10-94*01	IGKJ2*01	QQYSS	5
2	IGKV10-94*01	IGKJ4*01	QQYSS	5
	IGKV10-94*01	IGKJ4*01	QQYSS	5
2	IGKV10-94*01	IGKJ1*01	QQYGT	5
	IGKV10-94*01	IGKJ1*01	QQYGT	5
2	IGKV10-94*01	IGKJ4*01	QQYSS	5
	IGKV10-94*01	IGKJ4*01	QQYSS	5
1	IGKV10-94*01	IGKJ4*01	QSYST	5
1	IGKV10-94*01	IGKJ4*01	QQYST	5
1	IGKV10-94*01	IGKJ2*01	QQYHT	5
1	IGKV10-94*01	IGKJ5*01	NNISR	5
1	IGKV10-94*01	IGKJ1*01	QQYST	5
1	IGKV10-94*01	IGKJ4*01	QQYSS	5
1	IGKV10-94*01	IGKJ4*01	QQYSK	5
1	IGKV10-94*01	IGKJ4*01	QQYST	5
1	IGKV10-94*01	IGKJ4*01	QQYSS	5
1	IGKV3-4*01	IGKJ1*01	QQSNEDPWT	9
1	IGKV10-94*01	IGKJ4*01	QQYST	5
1	IGKV10-94*01	IGKJ5*01	QQYST	5
1	IGKV10-94*01	IGKJ4*01	QQYTT	5
1	IGKV10-94*01	IGKJ4*01	QQYET	5
1	IGKV10-94*01	IGKJ1*01	QQYSA	5
1	IGKV10-94*01	IGKJ4*01	QQYSA	5
1	IGKV10-94*01	IGKJ1*01	QQYSA	5
1	IGKV10-94*01	IGKJ1*01	QQYSE	5
1	IGKV10-94*01	IGKJ4*01	QQYFT	5
1	IGKV10-94*01	IGKJ5*01	QQYTA	5
1	IGKV10-96*01	IGKJ5*01	QQGTLT	6
1	IGKV10-94*01	IGKJ4*01	QYYST	5
1	IGKV10-94*01	IGKJ1*01	QQYET	5
1	IGKV10-94*01	IGKJ1*01	QQAWT	5
1	IGKV10-94*01	IGKJ4*01	QQYST	5
1	IGKV10-94*01	IGKJ5*01	QLYSS	5
1	IGKV10-94*01	IGKJ1*01	QQYST	5
1	IGKV10-94*01	IGKJ5*01	QQYTS	5
1	IGKV10-94*01	IGKJ4*01	QQYSA	5
1	IGKV10-94*01	IGKJ4*01	QHYST	5
